# Supplementary material for: Contrast based circular approximation for accurate and robust optic disc segmentation in retinal images
Source: PeerJ. 2017 Sep 7;5:e3763. doi: 10.7717/peerj.3763 (PMC5592085; doi:10.7717/peerj.3763)
Supplement: Supplemental Information 1 [file peerj-05-3763-s001.zip]

Archive with 7 entries (7 files):
- evaluateRetino.m
- OpticDiscLocEval_Messidor.m
- OpticDiscLocEval_ONHSD.m
- OpticDiscLocUsingFilters.m
- OpticDiscSegEval_Messidor.m
- OpticDiscSegEval_ONHSD.m
- OpticDiscSegUsingCircularSections.m
